# Supplementary material for: Highly Efficient DSSCs Sensitized Using NIR Responsive Bacteriopheophytine-a and Its Derivatives Extracted from Rhodobacter Sphaeroides Photobacteria
Source: Molecules. 2024 Feb 21;29(5):931. doi: 10.3390/molecules29050931 (PMC10935420; doi:10.3390/molecules29050931)
Supplement: Supplementary file 1 [file molecules-29-00931-s001.zip]

Archive with 1 entries (1 files):
- molecules-2826790-supplementary.pdf
